# Supplementary material for: Genetic variation in Dip5, an amino acid permease, and Pdr5, a multiple drug transporter, regulates glyphosate resistance in S. cerevisiae
Source: PLoS One. 2017 Nov 20;12(11):e0187522. doi: 10.1371/journal.pone.0187522 (PMC5695762; doi:10.1371/journal.pone.0187522)
Supplement: S1 Table — (XLSX) [file pone.0187522.s005.xlsx]

## Sheet: Sheet1
Table S1 Strain List
background	mating type	genotype	plasmid	source
GSY147	MATa			Wenger et al., 2010
AWRI1631	MATa			Borneman et al., 2008
S96	MATa	ho::LoxP lys5		Steinmetz et al., 2002
YJM789	MATalpha	ho::Loxp lys2		Steinmetz et al., 2002
YJM789K5a	MATa	ho::LoxP		this study
YJM789K6alpha	MATa	ho::LoxP		this study
YPS128a	MATa	ho::LoxP		this study
UWOPS05.217.3	MATa	ho::LoxP		this study
RM11-1Bs	MATa	ho::LoxP		Gallagher et al., 2004
JM339-2Ds	MATa	ho::LoxP		Gallagher et al., 2004
YJM789K5a	MATa	ho::LoxP, aro1::NatR		this study
GSY147	MATa	aro1::NatR		this study
RM11	MATa/alpha	aro1::NatR/+ #1		this study
RM11	Mata		pGS36	this study
RM11	MAT?	aro1::NatR #1	pGS36 ARO1-RM11	this study
RM11	MAT?	aro1::NatR #1	pGS36 ARO1-AWR1631	this study
RM11	MAT?	aro1::NatR #1	pGS36 ARO1-YJM789	this study
RM11	MAT?	aro1::NatR #1	pGS36 ARO1-S288c	this study
GSY147	MATa	aro1::NatR	pGS36 ARO1-RM11	this study
GSY147	MATa	aro1::NatR	pGS36 ARO1-AWR1631	this study
GSY147	MATa	aro1::NatR	pGS36 ARO1-YJM789	this study
GSY147	MATa	aro1::NatR	pGS36 ARO1-S288c	this study
GSY147	MATa	aro1::NatR	pGS36	this study
GSY147	MATa		pGS36	this study
YJM789K5a	MATa	aro1::NatR	pGS36 ARO1-RM11	this study
YJM789K5a	MATa	aro1::NatR	pGS36 ARO1-AWR1631	this study
YJM789K5a	MATa	aro1::NatR	pGS36 ARO1-YJM789	this study
GSY147	MATa	aro1::NatR	pGS36 ARO1-S288c	this study
YJM789K5a	MATa	aro1::NatR	pGS36	this study
YJM789K5a	MATa		pGS36	this study
BY4741	MATa	leu2D his3D, ura3D, met15D		Winston et al., 1995
BY4741 dip5	MATa	dip5::KanR		Giaever et al., 2002
GSY147 dip5	MATa	dip5::NatR		this study
YJM789K6alpha	MATalpha	dip5::KanR		this study
GSY147 pdr5	MATa	pdr5::NatR		this study
YJM789 pdr5	MATalpha	pdr5::URA3, ura3::KanR, lys2		Guan et al., 2010
YJM789K6alpha	MATalpha		pGS36	this study
GSY147	MATa		pGS35 (KanR)	this study
GSY147xYJM789	MATa/alpha	wildtype/ wildtype	pGS36 and pGS35	this study
GSY147pdr5xYJM789	MATa/alpha	PDR5-YJM789/D	pGS36	this study
GSY147xYJM789pdr5	MATa/alpha	PDR5-S288c/pdr5YJM789::URA3, URA3/ ura3::KanR, LYS2/lys2	pGS36	this study
GSY147dip5xYJM789K6alpha	MATa/alpha	PDR5-YJM789/pdr5-S288c::NatR	pGS36	this study
GSY147xYJM789dip5	MATa/alpha	PDR5-S288c/dip5::KanR	pGS36	this study
